# Supplementary material for: Morphological and Ultrastructural Characterization of the Venom Apparatus of the Predatory Stink Bug, Arma custos
Source: Insects. 2026 Mar 20;17(3):340. doi: 10.3390/insects17030340 (PMC13026130; doi:10.3390/insects17030340)
Supplement: Supplementary file 1 [file insects-17-00340-s001.zip]

Archive with 1 entries (1 files):
- insects-4147441-supplementary.pdf
